# Supplementary material for: MEG Node Degree for Focus Localization: Comparison with Invasive EEG
Source: Biomedicines. 2023 Feb 2;11(2):438. doi: 10.3390/biomedicines11020438 (PMC9953213; doi:10.3390/biomedicines11020438)
Supplement: Supplementary file 1 [file biomedicines-11-00438-s001.zip]

Archive with 1 entries (1 files):
- biomedicines-2183458-supplementary.pdf
